# Supplementary material for: Nano/Micro-Structured ZnO Rods Synthesized by Thermal Chemical Vapor Deposition with Perpendicular Configuration
Source: Nanomaterials (Basel). 2021 Sep 27;11(10):2518. doi: 10.3390/nano11102518 (PMC8538317; doi:10.3390/nano11102518)
Supplement: Supplementary file 1 [file nanomaterials-11-02518-s001.zip]

Archive with 1 entries (1 files):
- nanomaterials-1372301-supplementary.pdf
